# Supplementary material for: On the complementarity of DNA barcoding and morphology to distinguish benign endemic insects from possible pests: the case of Dirioxa pornia and the tribe Acanthonevrini (Diptera: Tephritidae: Phytalmiinae) in Australia
Source: Insect Sci. 2020 May 8;28(1):261–70. doi: 10.1111/1744-7917.12769 (PMC7818419; doi:10.1111/1744-7917.12769)
Supplement: Supplementary file 2 — Table S1. Samples used for this study. Information includes number of samples, VAITC number, date of collection, state and locality, host plant, provenance, morphological and DNA barcode assessment, specimen type, morphological and molecular identification, and GenBank accession numbers. [file INS-28-261-s002.xlsx]

## Sheet: Supple Table
Number	VAITC	Date of collection	State	Locality	Host fruit (Based on labels)	Host records (previously known according to Hancock et al 2000 and PHA 2018)	Life stage	Reference Insect Collection	VAIC Provenance	TDNA cocentration (ng/ul)	Species (morphological id)	Molecular identification (% match similarity score)	Molecular identification (COI barcode)	Genbank accession number
1	0526	23 Nov 2009	QLD	Blackbutt	Avocado	yes	larva	VAIC	Market intercept	4.1	Dirioxa sp.	99	Dirioxa pornia	MK265278
2	0528	30 Nov 2009	NSW	Alstonville	Avocado	yes	larva	VAIC	Market intercept	91.7	Dirioxa sp.	99	Dirioxa pornia	MK265279
3	1093	15 Mar 2010	NSW	Tocumwal	Citrus	yes	larva	VAIC	Market intercept	2.2	Dirioxa sp.	100	Dirioxa pornia	MK265280
4	1094	11 Mar 2010	NSW	Barham	Peach	yes	larva	VAIC	Market intercept	11.8	Dirioxa sp.	100	Dirioxa pornia	MK265281
5	1102	17 Mar 2010	NSW	Tocumwal	Citrus	yes	larva	VAIC	Market intercept	2.7	Dirioxa sp.	100	Dirioxa pornia	MK265282
6	1103	17 Mar 2010	NSW	Tocumwal	Citrus	yes	larva	VAIC	Market intercept	8.9	Dirioxa sp.	100	Dirioxa pornia	MK265283
7	2276	07 Mar 2011	VIC	Boundary Bend	Pome fruit	yes	larva	VAIC	VIC-QFF monitoring program	17.8	Dirioxa sp.	100	Dirioxa pornia	MK265284
8	2313	24 Mar 2011	NSW	Barooga	Pome fruit	yes	larva	VAIC	Market intercept	3.4	Dirioxa sp.	100	Dirioxa pornia	MK265285
9	2315	24 Mar 2011	NSW	Barooga	Pome fruit	yes	larva	VAIC	Market intercept	1.8	Dirioxa sp.	Failed PCR	n/a	n/a
10	2341	28 Mar 2011	NSW	Barooga	Citrus	yes	larva	VAIC	Market intercept	100.9	Dirioxa sp.	100	Dirioxa pornia	MK265286
11	2342	28 Mar 2011	NSW	Barooga	Citrus	yes	larva	VAIC	Market intercept	2.8	Dirioxa sp.	100	Dirioxa pornia	MK265287
12	2359	25 Mar 2011	VIC	Narrung	Orange	yes	larva	VAIC	VIC-QFF monitoring program	6	Dirioxa sp.	99	Dirioxa pornia	MK265288
13	2363	29 Mar 2011	VIC	Cobram	Pome fruit	yes	larva	VAIC	VIC-QFF monitoring program	1.4	Dirioxa sp.	100	Dirioxa pornia	MK265289
14	2373	01 Apr 2011	NSW	Barham	Pome fruit	yes	larva	VAIC	Market intercept	92.3	Dirioxa sp.	100	Dirioxa pornia	MK265290
15	2387	01 Apr 2011	VIC	Tol Tol	Orange	yes	larva	VAIC	VIC-QFF monitoring program	226.3	Dirioxa sp.	99	Dirioxa pornia	MK265291
16	2388	01 Apr 2011	VIC	Tol Tol	Avocado	yes	larva	VAIC	VIC-QFF monitoring program	1.5	Dirioxa sp.	100	Dirioxa pornia	MK265292
17	2396	04 Apr 2011	VIC	Boundary Bend	Citrus	yes	larva	VAIC	VIC-QFF monitoring program	2	Dirioxa sp.	100	Dirioxa pornia	MK265293
18	2400	04 Apr 2011	VIC	Boundary Bend	Fig	yes	larva	VAIC	VIC-QFF monitoring program	140.3	Dirioxa sp.	100	Dirioxa pornia	MK265294
19	2411	06 Apr 2011	NSW	Tocumwal	Citrus	yes	larva	VAIC	Market intercept	162.1	Dirioxa sp.	99	Dirioxa pornia	MK265295
20	2412	05 Apr 2011	VIC	Boundary Bend	Citrus	yes	larva	VAIC	VIC-QFF monitoring program	68.6	Dirioxa sp.	99	Dirioxa pornia	MK265296
21	2413	05 Apr 2011	VIC	Boundary Bend	Citrus	yes	larva	VAIC	VIC-QFF monitoring program	18.4	Dirioxa sp.	99	Dirioxa pornia	MK265297
22	2459	06 Apr 2011	VIC	Narrung	unknown	n/a	larva	VAIC	VIC-QFF monitoring program	64.7	Dirioxa sp.	100	Dirioxa pornia	MK265298
23	2477	06 Apr 2011	NSW	Tocumwal	Orange	yes	larva	VAIC	Market intercept	2.4	Dirioxa sp.	100	Dirioxa pornia	MK265299
24	2502	07 Apr 2011	VIC	Wood Wood	Apple	yes	larva	VAIC	VIC-QFF monitoring program	5.5	Dirioxa sp.	100	Dirioxa pornia	MK265300
25	2639	14 Apr 2011	VIC	Nangiloc	Apple	yes	larva	VAIC	VIC-QFF monitoring program	2.5	Dirioxa sp.	100	Dirioxa pornia	MK265301
26	2640	14 Apr 2011	VIC	Nangiloc	Apple	yes	larva	VAIC	VIC-QFF monitoring program	1.5	Dirioxa sp.	99	Dirioxa pornia	MK265302
27	2718	25 May 2011	NSW	Barooga	Orange	yes	larva	VAIC	Market intercept	22.2	Dirioxa sp.	100	Dirioxa pornia	MK265303
28	2763	20 Jun 2011	VIC	Kyvalley	Apple	yes	larva	VAIC	VIC-QFF monitoring program	1.4	Dirioxa sp.	100	Dirioxa pornia	MK265304
29	3086	20 Oct 2011	VIC	Mildura	Orange	yes	larva	VAIC	VIC-QFF monitoring program	10.1	Dirioxa sp.	100	Dirioxa pornia	MK265305
30	3111	08 Dec 2011	NSW	Buronga	Grapefruit	yes	larva	VAIC	Market intercept	4.3	Dirioxa sp.	99	Dirioxa pornia	MK265306
31	3123	16 Dec 2011	VIC	McCrae	Orange	yes	larva	VAIC	VIC-QFF monitoring program	3.4	Dirioxa sp.	100	Dirioxa pornia	MK265307
32	3154	03 Jan 2012	VIC	Irymple	Apricot	no	larva	VAIC	VIC-QFF monitoring program	4.2	Dirioxa sp.	Failed PCR	n/a	n/a
33	3163	05 Jan 2012	VIC	Nathalia	Apricot	no	larva	VAIC	VIC-QFF monitoring program	5	Dirioxa sp.	100	Dirioxa pornia	MK265308
34	3264	08 Feb 2012	VIC	Murrabit	Orange	yes	larva	VAIC	VIC-QFF monitoring program	4.8	Dirioxa sp.	100	Dirioxa pornia	MK265309
35	3289	15 Feb 2012	VIC	Merbein	Citrus	yes	larva	VAIC	VIC-QFF monitoring program	4.1	Dirioxa sp.	100	Dirioxa pornia	MK265310
36	3327	20 Feb 2012	VIC	Swan Hill	Orange	yes	larva	VAIC	VIC-QFF monitoring program	36.1	Dirioxa sp.	100	Dirioxa pornia	MK265311
37	3328	21 Feb 2012	VIC	Swan Hill	Grapefruit	yes	larva	VAIC	VIC-QFF monitoring program	212.2	Dirioxa sp.	100	Dirioxa pornia	MK265312
38	3354	23 Feb 2012	VIC	Swan Hill	Orange	yes	larva	VAIC	VIC-QFF monitoring program	4.4	Dirioxa sp.	100	Dirioxa pornia	MK265313
39	3355	23 Feb 2012	VIC	Swan Hill	Orange	yes	larva	VAIC	VIC-QFF monitoring program	4.9	Dirioxa sp.	100	Dirioxa pornia	MK265314
40	3393	02 Mar 2012	VIC	Merbein	Orange	yes	larva	VAIC	VIC-QFF monitoring program	1.5	Dirioxa sp.	Failed PCR	n/a	n/a
41	3401	06 Mar 2012	VIC	Cabarita	Orange	yes	larva	VAIC	VIC-QFF monitoring program	1.6	Dirioxa sp.	Failed PCR	n/a	n/a
42	3411	09 Mar 2012	NSW	Ellerslie	Orange	yes	larva	VAIC	Market intercept	1.4	Dirioxa sp.	Failed PCR	n/a	n/a
43	3412	09 Mar 2012	NSW	Ellerslie	Apple	yes	larva	VAIC	Market intercept	2.2	Dirioxa sp.	Failed PCR	n/a	n/a
44	3426	15 Mar 2012	VIC	Murrabit	Orange	yes	larva	VAIC	VIC-QFF monitoring program	2.6	Dirioxa sp.	100	Dirioxa pornia	MK265315
45	3427	15 Mar 2012	VIC	Murrabit	Orange	yes	larva	VAIC	VIC-QFF monitoring program	31	Dirioxa sp.	100	Dirioxa pornia	MK265316
46	3555	03 Apr 2012	VIC	Tol Tol	Orange	yes	larva	VAIC	VIC-QFF monitoring program	2.6	Dirioxa sp.	99	Dirioxa pornia	MK265317
47	3556	02 Apr 2012	VIC	Merbein	Orange	yes	larva	VAIC	VIC-QFF monitoring program	75.1	Dirioxa sp.	100	Dirioxa pornia	MK265318
48	3557	03 Apr 2012	VIC	Merbein	Orange	yes	larva	VAIC	VIC-QFF monitoring program	142.9	Dirioxa sp.	100	Dirioxa pornia	MK265319
49	3558	03 Apr 2012	VIC	Merbein	Orange	yes	larva	VAIC	VIC-QFF monitoring program	24	Dirioxa sp.	99	Dirioxa pornia	MK265320
50	3559	03 Apr 2012	VIC	Tol Tol	Orange	yes	larva	VAIC	VIC-QFF monitoring program	2.1	Dirioxa sp.	100	Dirioxa pornia	MK265321
51	3561	11 Apr 2012	VIC	Ascot vale	Fig	yes	larva	VAIC	VIC-QFF monitoring program	26.8	Dirioxa sp.	99	Dirioxa pornia	MK265322
52	3567	17 Apr 2012	VIC	Red Cliffs	Avocado	yes	larva	VAIC	VIC-QFF monitoring program	90.8	Dirioxa sp.	99	Dirioxa pornia	MK265323
53	3568	17 Apr 2012	VIC	Boundary Bend	Apple	yes	larva	VAIC	VIC-QFF monitoring program	3.8	Dirioxa sp.	99	Dirioxa pornia	MK265324
54	3590	24 Apr 2012	VIC	Irymple	Mandarin	yes	larva	VAIC	VIC-QFF monitoring program	4.5	Dirioxa sp.	99	Dirioxa pornia	MK265325
55	3778	28 Nov 2012	NSW	Buronga	Grapefruit	yes	larva	VAIC	Market intercept	2	Dirioxa sp.	Failed PCR	n/a	n/a
56	4606	05 Nov 2014	VIC	Robinvale South	Loquat	no	larva	VAIC	VIC-QFF monitoring program	5	Dirioxa sp.	100	Dirioxa pornia	MK265326
57	4613	10 Nov 2014	VIC	Mildura North	Orange	yes	larva	VAIC	VIC-QFF monitoring program	1.6	Dirioxa sp.	Failed PCR	n/a	n/a
58	6501	2005-12-10	VIC	Warrandyte	Kangaroo Apple	no	adult	VAIC	VIC-QFF monitoring program	nm	Dirioxa sp.	100	Dirioxa pornia	MK955795
59	6502	2005-12-10	VIC	Warrandyte	Kangaroo Apple	no	adult	VAIC	VIC-QFF monitoring program	nm	Dirioxa sp.	100	Dirioxa pornia	MK955796
60	6530	unknown	NSW	Lab. Colony	unknown	n/a	adult	VAIC	VIC-QFF monitoring program	nm	Dirioxa sp.	100	Dirioxa pornia	MK955797
61	6531	unknown	NSW	Lab. Colony	unknown	n/a	adult	VAIC	VIC-QFF monitoring program	nm	Dirioxa sp.	100	Dirioxa pornia	MK955798
62	6777	1999-04-21	QLD	Ayr	n/a	n/a	adult	QDAF	n/a	nm	Termitorioxa termitoxena	n/a	n/a	n/a
63	6778	2004-01-23	QLD	Townsville	n/a	n/a	adult	QDAF	n/a	nm	Termitorioxa termitoxena	88.77	Ceratitis argenteobrunnea	MK955800
64	6779	1998-10-31	NT	Melville Is.	n/a	n/a	adult	QDAF	n/a	nm	Termitorioxa termitoxena	n/a	n/a	n/a
65	4482	unknown	VIC?	No specimen data	n/a	n/a	adult	VAIC	VIC-QFF monitoring program	nm	Acanthonevroides basalis	88.18	Anastrepha grandis	MK955799
66	4483	1997-02-25	VIC	Warrandyte	n/a	n/a	adult	VAIC	VIC-QFF monitoring program	nm	Acanthonevroides basalis	n/a	n/a	n/a
67	n/a	1976-03-21	SA	Belair, Mount Lofty Ranges N.P.	n/a	n/a	adult	SAM	n/a	nm	Acanthonevroides basalis	n/a	n/a	n/a
68	n/a	1969-11-22	SA	Belair	n/a	n/a	adult	SAM	n/a	nm	Acanthonevroides basalis	n/a	n/a	n/a
69	n/a	23-26 Nov 1996	SA	Danggali Conservation Park	n/a	n/a	adult	SAM	n/a	nm	Acanthonevroides variegatus	n/a	n/a	n/a
70	n/a	10-15 Oct 1991	SA	Kudriemitchie Outstation	n/a	n/a	adult	SAM	n/a	nm	Acanthonevroides variegatus	n/a	n/a	n/a
71	n/a	1998-10-29	SA	26km E.N.E. Mimili	n/a	n/a	adult	SAM	n/a	nm	Acanthonevroides variegatus	n/a	n/a	n/a
72	n/a	5-10 Oct 1995	SA	E. Arckaringa Homestead	n/a	n/a	adult	SAM	n/a	nm	Acanthonevroides variegatus	n/a	n/a	n/a
VAIC = Victorian Agricultural Insect Collection
VAITC = Victorian Agricultural Tissue Insect Collection
QDAF = Queensland Department of Agriculture and Fisheries
SAM = South Australian Museum
nm = not measured
